# Supplementary material for: New insights into the blood-stage transcriptome of Plasmodium falciparum using RNA-Seq
Source: Mol Microbiol. 2010 Feb 5;76(1):12–24. doi: 10.1111/j.1365-2958.2009.07026.x (PMC2859250; doi:10.1111/j.1365-2958.2009.07026.x)
Supplement: Supplementary file 2 [file mmi0076-0012-SD2.xls]

## Sheet: Table S1 depleted Genes
Table S1:
List of highly expressed genes targeted for depletion by biotinylated oligonucleotide-based affinity purification and exonuclease digestion.
The number of RNA-Seq Illumina reads mapping to the targeted genes before and after depletion are shown.
	undepleted		depleted: specific oligos		depleted: exonuclease
Gene ID	#maping reads	% of mapping reads	#maping reads	% of mapping reads	#maping reads	% of mapping reads	annotation	Biotin-Oligonucleotide for Affinity purification
MAL13P1.214	911	0.0187776	1820	0.0375139	2962	0.0610529	phosphoethanolamine N-methyltransferase, putative	CTTTGCATTTTCCTCTTGCTATCTTTAATTTTTCTGGACCAGCCATCATCAAGACTAATAAATTTCTTTT
MAL13P1.435	12077	0.248932	1713	0.0353084	1633	0.0336595	conserved hypothetical protein	TATTTTAATTCATATCCAAACAATTCATCATATCTTTCAATCGGTAGGAGCGACGGGCGGTGTGTACAAA
MAL13P1.455	15573	0.320992	7853	0.161866	4231	0.0872096	conserved hypothetical protein	TGTGGTTTCGCTAGATAGCAAGTAGGGACAGTGGGAATCTCGTTAATCCATTCATGCGCGTCACTAATTA
MAL13P1.460	2510	0.0517363	2572	0.0530142	3768	0.0776662	conserved hypothetical protein	GCTTATCAACCAATTGCTGTACCAATTGTCTGAACCAACTAATCCTCTCGTACCAAGTTGGATTACTGTC
MAL8P1.69	302	0.00622484	817	0.01684	1124	0.0231679	14-3-3 protein homologue, putative	ATTTCATAAAAGAAAACTGAGTAGTTCAAAGCTAAACCTAAACGTATTGGATGTGTGGAAGGAAGTTCAT
PF07_0054	454	0.00935787	1169	0.0240955	1925	0.0396782	histone h2b, putative	AAGGAGTTCATAATATTCATACTTTTTTTGGTTACTCCTGTTTCTGGATGTACTTGTTTTAAGACTTTGA
PF08_0054	2464	0.0507881	2591	0.0534058	7235	0.149128	heat shock 70 kDa protein	ATCTTGCTCTACTTACAGTAACACTGTAATCAATACCTTCAAATAAGGAATCTATTTCAATTGTAGCTTG
PF10_0121	430	0.00886318	1000	0.0206121	1538	0.0317013	hypoxanthine phosphoribosyltransferase	TAAATGCTTTAAGAGAGCAGTGAAAAAACCACGAGAACCTTTCAACAAACAAAGAATATGAAACTCTTCA
PF10_0159	211	0.00434914	167	0.00344221	627	0.0129238	glycophorin-binding protein 130 precursor	ATGCTTCGTTATTATCAGCATTTTGTCTTTCTACTTCATCATTTGGATCGGTATTAGTCAATATTTTATG
PF10_0372	259	0.00533852	624	0.0128619	1568	0.0323197	hypothetical protein	ATTTGGATTCATGTGACATCATAAAAAATTCTGAAAACATATAAAGGAAGGATGCCGATATTATCATGGC
PF11_0040	1002	0.0206533	2244	0.0462534	8069	0.166319	early transcribed membrane protein 11.2	TCTTTTTCTTTTCAGCTGGTGTTAAAGCTTTCTTTGCTTCTACATATCCGTTAAAGTAGTTTGGGGCAAT
PF11_0061	2317	0.0477581	2357	0.0485826	9616	0.198206	histone H4, putative	TTGTAATACCTTGAATGTTATCTCTTAAAATTTTTCTGTGTCTCTTAGCTCCTCCTTTTCCCAAACCTTT
PF11_0062	3068	0.0632378	746	0.0153766	14106	0.290754	histone H2B	TTTCACGTGATGATAAGGTATCTCTTCTTGTATATTTGCATAATCTTGAAGCTTCAGTTGCAATTTTTTC
PF11_0224	238	0.00490567	485	0.00999685	1511	0.0311448	circumsporozoite-related antigen	ATAATACTAAACCAACACCTCCTAATAATACGGTGGATACTACACCTAATAAACCTGCAAGTACTGAAGT
PF13_0011	540	0.0111305	1279	0.0263628	1666	0.0343397	plasmodium falciparum gamete antigen 27/25	ATATTCATAGGTGTCAAATAACATTCTGATCAATTTCTTGTCGTTCATGATACGCTTCTTCTCTTTAACT
PF14_0598	1098	0.022632	4984	0.10273	5902	0.121652	glyceraldehyde-3-phosphate dehydrogenase	ATTCCTTTAAGTGGACCTTCAGCAGCTTTTTTAATTTCTAAAGCAACTTCTTCATATTTTGCTGGTTTTT
PFB0100c	495	0.010203	431	0.0088838	2356	0.048562	knob associated histidine-rich protein	ATTAGAGCACTTCAAAACCCATACTAAAAAAGAGACTAAAAGAATTTTAGTAAAAACAGGGAAAGCCTTC
PFB0340c	1755	0.0361742	2401	0.0494895	5540	0.114191	cysteine protease, putative	AAGAATTCCATTGGACTAGAACCTTCATCACATCTATCTTTATGTTCACCTTTATAACAATTAGCTACAT
PFC0120w	3200	0.0659586	8007	0.165041	10383	0.214015	Cytoadherence linked asexual protein, CLAG	AAAACTTTCAGGGGATTTATAACCACTAGCATTACTTTTACCATTAGCAGTAGAACTTGGGGAACCAAAA
PFD0310w	243	0.00500873	1054	0.0217251	1166	0.0240337	sexual stage-specific protein precursor	ATCTGTATTATCCTTGTCCTTATCCTTATCTCCTTTATCATCATCTGCGTTCTTCGTTTTTTTAACTTTA
PFD1120c	236	0.00486444	1665	0.0343191	2688	0.0554052	integral membrane protein, conserved in P. falciparum	AGATAACCAAAACCTAAAGCACTACCTAAGAGTAAAGCAAGACCAGTAACAACAGTAGATATCATTATTA
PFE1590w	193	0.00397813	679	0.0139956	1060	0.0218488	early transcribed membrane protein	TAAATCGTCAACGTTATTTTTGCAGGCTTTTGATGATTTTCTGCTTGCGTATAAAGCAGTACCTATTATT
PFF0435w	393	0.00810054	1157	0.0238481	2485	0.051221	ornithine aminotransferase	ACAATAAAGGCACAGACATTTGGGTCTTGTAATTCTTTTTCTAAAGCTTCTAAATCATCATATGGAACTT
PFF0860c	2839	0.0585176	293	0.00603933	8391	0.172956	histone h2a	AATTCTTCGTCATTTCTAACAGCTAATTGTATGTGCCTTGGGGTAATTCTTGATTTTTTATTATCTCTTG
PFF0865w	677	0.0139544	1100	0.0226733	4306	0.0887555	histone h3	TTTTCTTGCTGCCTTGGATGCGAGTTGTTTTCTTGGGGCCTTTCCTCCTGTGGATTTTCTTGCTGTTTGT
PFF1375c	1706	0.0351642	6013	0.12394	7562	0.155868	ethanolaminephosphotransferase, putative	ATCAAATAATTGTCCCAAAGGTGAACTTGTATTAGTTTTTCTAGCTTGTTTTCCATCAAGGGCATCAAAT
PFI0875w	1228	0.0253116	3185	0.0656494	3692	0.0760997	Heat shock protein	GGGTAATACGATTACCTAATTCATTGTTCAATATTTCAACTCTTCCATTTTTAAAAACACCAACGCAACT
PFI1090w	893	0.0184066	3150	0.064928	4468	0.0920947	s-adenosylmethionine synthetase, putative	TAAGACACGTCTACAAAATTTGTTAGCAACTAGTGATTTGGCTATAAAACGTAAATAATAAGCTGCTGAA
PFI1475w	8874	0.182911	11455	0.236111	26898	0.554423	merozoite surface protein 1, precursor	TGTCTAATGGTTTTCTATATCCGAACACAAGTTTTTTAAGTACGTCTAATTCATTTGCACGAATTTTAAG
PFL0585w	439	0.00904869	1694	0.0349168	2646	0.0545395	PfpUB Plasmodium falciparum polyubiquitin	ACATTCTCTATGGTGTCAGATGGCTCGACGTCAAGGGTTATAGTTTTTCCAGTTAATGTTTTGACAAAAA
PFL2215w	2069	0.0426463	6191	0.127609	8357	0.172255	actin	TAAATCTCTACCAGCTAAATCTAATCTCATAATTGCATGTGGTAAAGCATAACCTTCATAAATTGGAACA
MAL11_rRNA	195300	4.02553	101017	2.08217	48819	1.00626	rRNA	GAACCCAAAGACTTTGATTTCTCATAAGGTACTGAAGGAAGCAATTCTAATATAAAATCAACATTCCCTA
							18srRNA	ATTTTTCGATATTGTATTGTTATTTCTTGTCACTACCTCTCTTTTTTAGAATTGGGTAATTTACGCGCCT
								ATAAAATTTCATTATTTTAATTCATATCCAAACAATTCATCATATCTTTCAATCGGTAGGAGCGACGGGC
							28srRNA	GAGTAATATTTACTATCTTCTTACATTTTCCTTTCTTAATCCGTTCCACCTTAACGATTTCAGGTACTAT
								AATCTGTAATTTTATTTTCAACCCCCTTTTTTTTCTTCTCTTTTCTAATGTCCTCAGAGCCAATCCTTTT
MAL13_5.8SrRNA:rRNA	0	0	1	2.06121e-05	0	0	18srRNA	GAGTAATATTTACTATCTTCTTACATTTTCCTTTCTTAATCCGTTCCACCTTAACGATTTCAGGTACTAT
								AATCTGTAATTTTATTTTCAACCCCCTTTTTTTTCTTCTCTTTTCTAATGTCCTCAGAGCCAATCCTTTT
Not annotated in current geneDB annotation							28srRNA	ATTTTTCGATATTGTATTGTTATTTCTTGTCACTACCTCTCTTTTTTAGAATTGGGTAATTTACGCGCCT
MAL13P1.435	12077	0.248932	1713	0.0353084	1633	0.0336595	28srRNA	ATAAAATTTCATTATTTTAATTCATATCCAAACAATTCATCATATCTTTCAATCGGTAGGAGCGACGGGC
MAL1_18s:rRNA	103607	2.13555	45428	0.936364	16696	0.344139	18srRNA	GATTATAACTGTTTTAATGAGCCGTTCGCAGTTTCAATATATTACTTACATATGTACTTTCACTTGCATG
MAL1_28s:rRNA	173698	3.58027	214229	4.4157	74539	1.5364	18srRNA	CAAGCAAGTACATTCTTAAAAGAAGAGAGAAATAGAGTAAAAAAAAACAAATTATTAGTAAAACAGGGAA
MAL5_18S:rRNA	680695	14.0305	691025	14.2434	117887	2.42989	18srRNA	CTTTGAACACTCTAATTTACTCAAAGTAACAAAATCCCCAAAAAAAGCAAAAGCAAAAGTGGGGATTTTA
								ATAAAGATTACCTACGCCTTTCGGCGGAGGAAAAGTATGCAAAATATAAGCATCAAAGATACAAATATAA
MAL5_28S:rRNA	819698	16.8957	974677	20.0901	379050	7.813	28srRNA	CATAATTGCTTACCGGTATTGTATGCAAAGTGGGGATTTAATAAAAATTAAACACCACACAAATCTACAA
							28srRNA	AAAGAGGGGGAGAAAAAAAGAAAGAAGAAAAAGAAAAAGCAGATTACAAGCAAATCGAAAGAAAAGCAAA
MAL5_5.8S:rRNA	469	0.00966705	208	0.00428731	6	0.000123672	5.8srRNA	ATTGGTGTAGTTTACATTCAGCATTCTGATGATTCACAGTCACTGCAATTTTCATTGCGTATCGCATTTT
MAL5_ITS2:rRNA	216	0.0044522	338	0.00696687	14	0.000288569	5.8srRNA	AAAAGAATAAAAAGAATTCTTTTTTTGTTACTCTAGAAAATGAATGAAAATAAATTTTATTCAGCGAGAA
MAL7_28S:rRNA	615325	12.6831	793005	16.3455	255022	5.25653	28srRNA	GCCAATACCCTAACATCAAAAGCTGATAGGTCAGAAACTCGATTGATACACACTAAATAAAATAAATTTA
MAL7_28Sa:rRNA	82782	1.70631	71428	1.47228	56148	1.15733	28srRNA	TTGATAAAGATTACCTACGCCTTTCGGCGGAGGAAAAGTATGCAAAATATAAGCAAAGATACAAATATAA
MAL7_18S:rRNA	93636	1.93003	125209	2.58081	3634	0.0749042	18srRNA	AATCTCAAAGAACACGACTCGACATGAAAAATTCCAATGAATAAATTAAAAAGAACTATGGGCCTTTCAC
MAL7_18Sa:rRNA	329101	6.78345	230646	4.75409	75857	1.56357	18srRNA	ATACAAGTATTAAGAGTATAAGCAAAGCAAAATGGAATCAGAAGAAACCAAGTTTACAAAGCCGTTCCCT
MAL7_5.8s:rRNA	423	0.0087189	219	0.00451404	7	0.000144284	5.8srRNA	ATTGGTGTAGTTTACATTCAGCATTCTGATGATTCACAGTCACTGCAATTTTCATTGCGTATCGCATTTT
MAL7_ITS2:rRNA	262	0.00540036	324	0.00667831	16	0.000329793	rRNA_pseudogene	AAAGAATAAAAGAATTCTTTTTTTGTTACTCTAGAAAATGAATGAAAATAAATTTTATTCAGCGAGAAAC
FC10_API0010:rRNA	4700	0.0968767	11202	0.230896	854	0.0176027	plastid_L_rRNA	GAGAACCAGCTATCTTCAAATTCGATTGGCATTTCACCACTAATTATATTTTATTTGATACTTTTGCAAC
								CCGTTTATATATAGGAGGAGACCGCCCCAGTCAAACTATCTCATAAATATTGTTTAAAAATTTGTTATAA
PFC10_API0002:rRNA	1516	0.0312479	1268	0.0261361	191	0.0039369	plastid_S_rRNA	ATTTGCTACCTTAGCTTTCGTTTTTAAGTGTCAGTAATTATATAGTATTATGCTTCCGCCTTTGATATTC
								AATATTGTTAAATTTTGGTAAGGTTTATCGTGTTGCATCGAATTAAGCCACATGTTCCACCACTTGTATA
