# Supplementary material for: New insights into the blood-stage transcriptome of Plasmodium falciparum using RNA-Seq
Source: Mol Microbiol. 2010 Feb 5;76(1):12–24. doi: 10.1111/j.1365-2958.2009.07026.x (PMC2859250; doi:10.1111/j.1365-2958.2009.07026.x)
Supplement: Supplementary file 3 [file mmi0076-0012-SD3.xls]

## Sheet: Supplementary Tab S2 Mapping 
Table S2:
Mapping overview RNA-Seq Solexa reads from 7 timepoints in the IDC life cycle of P. falciparum 3D7.
Unique mapping reads represent reads where both mates of a read-pair are mapping, and its position is unique in the genome.
	Time post invasion
	0h	8h	16h	24h	32h	40h	48h
	Early Ring	Late Ring	Early Trophozoite	Middle Trophozoite	Late Trophozoite	Schizont	Schizont
Genome size	23299734	23299734	23299734	23299734	23299734	23299734	23299734
Amount of reads	13330656	13792602	13511018	14861844	12203678	14222414	9707570
Mapping reads (%)	80	71	91	86	47	60	68
Uniquely mapping reads (%)	51	46	46	48	28	32	20
Reads mapping rRNA (%)	4.40786	2.21061	12.765	3.45696	1.69057	1.50544	2.42419
Repetitive reads (%)	16	9	38	14	7	9	15
Mean insert size	209	190	174	226	176	209	174
Mean Coverage (-fold)	14.5293	13.6162	13.5281	14.46	7.0789	9.29108	2.52541
Proportion of whole genome not covered (%)	41	40	55	41	57	39	70
Proportion of the genome, at least 10x coverage (%)	18	18	12	16	7	11	2
Read mapped to coding sequences (%)	65.2358	64.3116	65.9137	53.3938	50.3164	48.6905	48.0149
Maximum coverage	51981	18952	133950	17896	18678	34170	28320
Maximum goemetic mean coverage (coding sequences only)	8265.17	3714.21	2333.25	2657.99	2475.04	763.13	1791.64
Correlation to array	0.76	0.82	0.85	0.78	0.7	not available	0.71
Number of gene models with gmean coverage > 5	2277	2017	1644	2252	2082	2052	1510
Number of gene models with gmean coverage > 10	1453	1403	1077	1511	1299	1241	935
