# Supplementary material for: New insights into the blood-stage transcriptome of Plasmodium falciparum using RNA-Seq
Source: Mol Microbiol. 2010 Feb 5;76(1):12–24. doi: 10.1111/j.1365-2958.2009.07026.x (PMC2859250; doi:10.1111/j.1365-2958.2009.07026.x)
Supplement: Supplementary file 6 [file mmi0076-0012-SD6.xls]

## Sheet: Table S5 Novel Transcripts
Table S5:
Overview of manually identified novel transcripts and transcribed pseudo genes.
The expression for each time point is given as the gmean over the given location.
Also Ssearch35 (Pearson and Lipman 1988) comparison of these transcribed regions against P.chabaudi, P.vivax and P. knowlesi genomes was performed.
Pearson, W.R. and D.J. Lipman. 1988. Improved tools for biological sequence comparison. Proc Natl Acad Sci U S A 85: 2444-2448.
						SSEARCH results									Gmean per feature at all 7 time points
chromosome	ID*	feature type	location	Length	GC content	P. chabaudi E-value	P. chabaudi identity	P. chabaudi aligment length	P. vivax E-value	P. vivax Identity	P. vivax Aligment Length	P. knowlesi E-value	P. knowlesi Identity	P. knowlesi Aligment Length	0hr	8hr	16hr	24hr	32hr	40hr	48hr
01	PF01TR001	unknown transcript	219181..219309	128	0.21	2.1e-10	0.686	209	0.073	0.659	183	0.037	0.658	195	18.08	21.09	11.75	40.19	7.64	61.22	5.02
01	PF01TR002	unknown transcript	310558..311427	869	0.12	3.6e-127	0.636	1102	5.7e-14	0.637	1081	5.6e-16	0.667	1307	2.84	7.85	1.01	2.76	1.48	3.47	2.02
01	PF01TR003	unknown transcript	311948..313042	1094	0.10	6.9e-07	0.619	1231	7.1e-16	0.62	1291	2.4e-14	0.624	1097	2.21	3.88	1.08	2.93	1.32	1.82	1.92
01	PF01TR004	unknown transcript	336019..337467	1448	0.13	2.3e-06	0.614	1505	8.8e-18	0.618	1631	1.2e-14	0.597	1251	1.42	1.3	1	1.36	1.55	2.89	2.49
01	PF01TR005	unknown transcript	363140..363739	599	0.16	0.0078	0.607	632	4e-09	0.607	659	1.2e-10	0.673	724	25.74	16.96	2.2	1.53	1.22	12.8	17.08
01	PF01TR006	unknown transcript	430195..430903	708	0.16	0.0026	0.62	735	1.3e-12	0.622	831	1.1e-11	0.622	787	1.36	1.13	1	1.35	2.57	5.7	2.08
01	PF01TR007	pseudogene transcript for PFA0650w	513043..519207	6164	0.27	1.8e-05	0.53	1847	4.7e-26	0.56	1765	9.6e-23	0.545	1327	3	2.55	1.3	1.24	1.2	1.47	2.18
02	PF02TR001	unknown transcript	407900..408438	538	0.18	0.001	0.597	527	4.9e-09	0.593	545	7.7e-08	0.593	483	8.65	10.35	3.02	4.31	2.01	2.99	1.76
02	PF02TR002	unknown transcript	443824..444608	784	0.17	6.4e-06	0.595	775	6e-11	0.609	777	8.6e-08	0.574	632	3.45	3.61	1.51	4.56	3.32	3.62	2.56
02	PF02TR003	unknown transcript	817906..817968	62	0.21	0.37	0.75	143	0.57	0.842	124	0.84	0.694	127	2.44	1	1	6.34	1	13.15	3.65
03	PF03TR001	pseudogene transcript for var PFC0115w	122265..127171	4906	0.28	0.0003	0.527	1113	3.7e-19	0.543	1106	2.9e-11	0.557	733	13.29	28.39	20.55	5.95	1.56	1.74	2.99
03	PF03TR002	unknown transcript	129040..130074	1034	0.17	7.9e-06	0.595	976	5.2e-15	0.605	1044	4.1e-12	0.586	860	5.07	2.86	1.05	1.16	1.63	8.64	3.22
04	PF04TR001	unknown transcript	735640..735892	252	0.15	0	0.635	330	8.6e-05	0.644	323	0.0005	0.608	303	1.79	2.55	1.51	7.32	5.48	13.32	7.23
04	PF04TR002	unknown transcript	762256..762567	311	0.13	0.0056	0.653	444	1.4e-08	0.788	490	5.9e-08	0.67	519	6.05	14.24	6.53	34.43	18.83	36.79	18.94
04	PF04TR003	unknown transcript	831448..833718	2270	0.11	0.11	0.595	1913	3e-24	0.608	2374	4.7e-22	0.623	1728	3.38	5.85	1.29	2.78	2.34	7.06	3.14
05	PF05TR001	unknown transcript	710596..710847	251	0.13	0	0.628	347	2.1e-05	0.636	360	0.00077	0.635	313	3.84	1.69	1	2.53	17.18	23.95	10.98
05	PF05TR002	unknown transcript	726617..727372	755	0.08	0.001	0.643	1016	7.8e-15	0.65	1132	1.5e-10	0.62	882	2.18	6.16	1	1.91	1.1	1.49	1.37
05	PF05TR003	unknown transcript	823321..823692	371	0.16	0.1	0.623	429	3.2e-06	0.611	448	0.00015	0.609	396	10.57	10.43	2.29	24.1	6.65	9.1	4.44
05	PF05TR004	unknown transcript	956923..957564	641	0.12	0.0029	0.631	825	2.6e-10	0.635	818	1.9e-11	0.65	863	14.25	26.72	2.25	5.23	2.74	3.59	5.03
05	PF05TR005	unknown transcript	1288552..1289301	749	0.11	0.00049	0.634	942	1.1e-12	0.636	940	2.9e-09	0.609	758	1.18	7.25	1.38	2.05	1.88	2.11	1.3
06	PF06TR001	pseudogene transcript for PFF0085w	70831..72489	1658	0.20	1.4e-05	0.578	1163	5.6e-18	0.583	1290	5.1e-12	0.557	882	1.44	1.83	2.29	3.46	1.69	1.77	1.48
06	PF06TR002	unknown transcript	292885..293259	374	0.17	0.027	0.637	440	1.3e-07	0.628	462	4.6e-07	0.641	467	82.79	67.6	14.78	16.73	6.38	14.3	1.68
06	PF06TR003	unknown transcript	442801..443214	413	0.17	0.019	0.607	447	1.2e-06	0.619	449	8.4e-05	0.605	391	2.2	1.24	1.04	1.62	3.45	6.76	6.34
06	PF06TR004	unknown transcript	600709..601891	1182	0.11	1.3e-08	0.636	1476	3e-17	0.632	1502	2.1e-18	0.627	1391	1.26	3.1	1.05	1.96	1.71	3.06	1.6
06	PF06TR005	pseudogene transcript for stevor PFF0847w	735436..736936	1500	0.22	0.0011	0.564	890	9.5e-17	0.577	1064	4e-10	0.57	789	2.21	3.53	3.54	7.11	4.1	3.25	2.53
06	PF06TR006	unknown transcript	1294699..1294959	260	0.15	0.1	0.639	336	1.1e-05	0.639	376	0.00024	0.622	359	1.14	1	1	1	2.19	10.43	5.81
07	PF07TR001	pseudogene transcript for MAL7P1.230	91478..93166	1688	0.18	2.6e-06	0.581	1287	1.4e-17	0.589	1435	3e-13	0.579	1041	4.27	11.01	9.06	13.07	2.53	1.98	2.13
07	PF07TR002	pseudogene transcript for MAL7P1.228	106489..108924	2435	0.28	5.9e-86	0.792	6040	5.4e-103	0.723	4619	4.1e-118	0.744	5093	267.35	592.69	326.78	224.72	101.02	39.36	81.73
07	PF07TR003	unknown transcript	863154..864506	1352	0.18	9.6e-06	0.584	1111	5.4e-15	0.592	1216	3.6e-10	0.578	793	1.14	1.51	1.37	5.46	1.92	2.06	2.36
07	PF07TR004	unknown transcript	1388551..1390314	1763	0.14	6.1e-06	0.595	1518	2.7e-21	0.6	1765	1.4e-13	0.568	1097	6.42	9.74	1.24	1.46	1.23	6.59	8.41
07	PF07TR005	pseudogene transcript for MAL7P1.175	1409078..1410934	1856	0.23	5e-25	0.622	2556	4.3e-21	0.582	1266	5.4e-30	0.611	1597	13.53	9.99	5.9	21.57	9.98	19.47	55.91
08	PF08TR001	unknown transcript	475579..476058	479	0.20	0	0.601	479	1.3e-10	0.613	535	2.2e-09	0.679	495	4.06	2.26	1.76	17	24.64	34.42	14.18
08	PF08TR002	unknown transcript	632125..632442	317	0.18	0.12	0.61	354	1.5e-05	0.601	373	0.0018	0.616	327	14.25	16.9	1.42	6.55	6.48	14.84	3.53
08	PF08TR003	unknown transcript	1272349..1273161	812	0.19	0.00034	0.594	724	4.3e-10	0.603	717	5.8e-07	0.579	593	1.31	1.09	1	2.4	4.06	6.11	2.75
08	PF08TR004	unknown transcript	1273789..1276527	2738	0.25	0.03	0.542	1020	4.5e-20	0.548	1211	4.5e-11	0.535	712	4.6	5.76	2.93	5.3	3.18	4.8	4.05
08	PF08TR005	unknown transcript	1276696..1279866	3170	0.23	3e-05	0.554	1475	3.4e-25	0.57	1646	6.5e-17	0.588	1194	3.33	3.3	1.51	2.3	1.99	4.07	3.1
08	PF08TR006	unknown short transcript	1280404..1280460	56	0.39	9e-12	0.96	220	6.7e-10	0.918	209	1.8e-07	0.961	213	1	3.84	1	1.38	4.16	2.49	1
08	PF08TR007	unknown transcript	1282006..1284832	2826	0.20	0.0014	0.563	1519	1.8e-24	0.568	1852	2.6e-13	0.538	972	2.93	1.77	1.36	3.22	3.95	6.34	2.39
09	PF09TR001	unknown transcript	324625..327465	2840	0.12	0.0002	0.591	2336	2.5e-24	0.613	2860	3.4e-20	0.617	1765	7.63	15.37	1.83	4.1	1.9	1.91	1.92
09	PF09TR002	unknown transcript	954631..956343	1712	0.13	1.5e-06	0.599	1543	8.3e-21	0.609	1791	1e-24	0.621	1738	1.82	1.41	1.01	1.43	1.98	6.02	2.06
09	PF09TR003	unknown transcript	969013..971088	2075	0.12	2.4e-05	0.591	1769	1.3e-23	0.623	2269	1.5e-20	0.617	1752	4.72	5.53	1.79	2.63	2.03	4.63	3.08
09	PF09TR004	unknown transcript	1132981..1134045	1064	0.15	4.7e-06	0.606	1069	2.8e-16	0.612	1150	5.5e-14	0.591	936	2.45	3.44	1.26	2.59	2.22	10.03	3.43
09	PF09TR005	unknown transcript	1198603..1200289	1686	0.18	7.4e-06	0.572	1171	2.8e-19	0.58	1303	1.3e-12	0.564	852	4.66	3.18	1.06	1.46	2.56	15.22	10.22
10	PF10TR001	unknown transcript	261354..261538	184	0.19	3.3e-39	0.667	288	2.2e-05	0.669	281	1.3e-05	0.674	302	2.03	1.73	2.54	8.84	8.85	2.85	1.62
10	PF10TR002	unknown transcript	320065..320766	701	0.16	0.00088	0.619	746	2.3e-11	0.639	769	2.4e-10	0.607	715	4.24	10	2.34	16.1	14.93	36.05	7.26
10	PF10TR003	pseudogene transcript for PF10_0080a	345895..346807	912	0.17	0.01	0.599	850	5.6e-13	0.605	881	5.6e-11	0.584	746	1.35	1.29	1	1.31	2.25	5.61	1.81
10	PF10TR004	unknown transcript	411613..412447	834	0.14	0.00024	0.609	825	2.5e-13	0.61	884	2.8e-12	0.605	804	3.23	2.26	1.09	1.2	1.14	2.2	1.55
10	PF10TR005	unknown transcript	413839..414284	445	0.05	0.0098	0.653	704	4.8e-10	0.666	697	1.3e-08	0.636	630	2.48	6.78	1	1.46	1.27	10.22	2.12
10	PF10TR006	unknown transcript	485764..486632	868	0.14	1.2e-111	0.615	926	8.9e-13	0.612	908	1.3e-10	0.596	806	3.33	3.98	1.3	2.7	1.58	2.86	1.16
10	PF10TR007	unknown transcript	680956..681772	816	0.16	0.00011	0.613	882	1.1e-11	0.607	847	2.7e-14	0.629	975	17.8	21.09	4.76	11.12	7.26	15	7.26
10	PF10TR008	unknown transcript	1010599..1013745	3146	0.12	0.00087	0.582	2465	4.4e-26	0.616	3108	7.1e-18	0.57	1653	3.01	3.27	1.24	1.84	1.43	4.72	2.99
10	PF10TR009	pseudogene transcript for PF10_0283a	1187526..1189537	2011	0.18	2.3e-06	0.585	1510	3.9e-24	0.593	1780	3.9e-14	0.565	1054	1.22	1.19	1.09	1.77	2.52	1.47	1.56
10	PF10TR010	unknown transcript	1239028..1239945	917	0.13	0.0051	0.62	1041	1.3e-14	0.626	1106	9.8e-15	0.629	1125	4.27	6.63	1.05	1.7	2.07	7.46	5.58
10	PF10TR011	unknown transcript	1479244..1480170	926	0.11	0.0038	0.632	1052	1.6e-14	0.634	1125	1.6e-12	0.624	1004	3.36	13.87	2.19	4.33	2.56	4.1	1.56
11	PF11TR001	unknown transcript	338950..342048	3098	0.14	0.00045	0.579	2270	2.4e-23	0.597	2516	1.2e-21	0.566	1705	2.07	2.92	1.3	1.49	1.37	11.42	7.44
11	PF11TR002	unknown transcript	512569..516135	3566	0.14	0.0023	0.562	2184	1.5e-27	0.579	2653	5.4e-20	0.612	1501	16.96	31.33	6.06	14.51	6.05	25.85	11.62
11	PF11TR003	unknown transcript	546631..546978	347	0.14	0	0.616	391	1.6e-05	0.614	367	3.7e-06	0.627	417	3.17	4.84	1	1.64	1.11	2.98	1.23
11	PF11TR004	unknown transcript	904336..908595	4259	0.13	0.0022	0.562	2606	4.7e-25	0.571	2947	7.5e-22	0.534	1775	1.61	1.74	1.07	1.34	1.46	4.53	2.37
11	PF11TR005	unknown transcript	1540801..1544160	3359	0.15	0.002	0.57	2169	5.1e-22	0.58	2607	7.9e-25	0.626	2054	1.36	1.32	1.06	1.32	1.57	4.3	1.54
11	PF11TR006	unknown transcript	1546285..1547466	1181	0.19	4.5e-06	0.595	987	8.1e-15	0.601	1062	2.3e-16	0.602	1003	2.45	3.06	2.23	2.93	2.2	1.98	1.56
11	PF11TR007	unknown transcript	1565488..1566741	1253	0.12	4.6e-06	0.597	1229	2.3e-16	0.617	1342	3.3e-15	0.622	1131	1.21	2.19	1.37	2.8	1.09	1.69	1.28
11	PF11TR008	unknown transcript	1569601..1573186	3585	0.13	0.0028	0.575	2366	8.1e-25	0.587	2759	1.7e-18	0.547	1578	1.56	2	1.36	3.16	1.9	2	1.32
11	PF11TR009	unknown transcript	1725001..1727316	2315	0.15	0.013	0.577	1580	1.9e-24	0.592	2079	5.7e-17	0.57	1206	1.97	2.4	1.01	1.21	1.15	6.6	5.3
11	PF11TR010	unknown transcript or utr for PF11_0464	1796491..1797636	1145	0.18	6.4e-06	0.589	1007	1.6e-14	0.595	1055	1.7e-16	0.585	1013	5.24	5.18	1.03	1.78	1.86	57.69	12.73
11	PF11TR011	unknown transcript or utr for PF11_0488	1916389..1918047	1658	0.16	3.7e-05	0.594	1312	7.5e-20	0.597	1595	4.4e-13	0.567	986	1.33	1.39	1.18	1.84	4.48	3.91	2.46
11	PF11TR012	unknown transcript	1920265..1920808	543	0.22	0.079	0.588	435	1.7e-05	0.579	441	4.8e-05	0.585	422	1.26	1.73	1.2	5.48	4.81	4.14	1.59
11	PF11TR013	unknown transcript or part of PF11TR012	1922653..1922925	272	0.09	0	0.7	537	5e-16	0.76	683	3.9e-19	0.788	769	1.62	3.23	1	7.31	1.95	4.61	1
12	PF12TR001	unknown transcript	190102..192246	2144	0.14	0.1	0.58	1635	5.7e-25	0.594	2019	5.3e-21	0.596	1490	2.3	2.61	1.13	1.82	1.76	3.39	2.44
12	PF12TR002	unknown transcript	192727..193110	383	0.15	0.023	0.624	445	2.9e-07	0.606	458	2.4e-05	0.605	404	1.53	2.22	1	2.2	1.86	2.9	1.54
12	PF12TR003	unknown transcript	195622..196990	1368	0.13	3.1e-07	0.61	1391	6.1e-18	0.616	1468	1.1e-29	0.646	1925	5.15	6.92	2.04	3.94	2.82	8.59	5.48
12	PF12TR004	unknown transcript	237686..241796	4110	0.11	0.0004	0.579	2884	6.7e-30	0.59	3281	1.8e-20	0.619	1769	1.46	2.11	1.04	1.14	1.1	1.6	1.37
12	PF12TR005	unknown transcript	575533..576285	752	0.15	0.00026	0.607	793	2.4e-12	0.607	807	8.3e-09	0.609	704	1.66	7.56	1.04	3.98	1.45	1.97	6.26
12	PF12TR006	pseudogene transcript for PFL0637c	576430..576564	134	0.51	2.6e-42	0.925	580	1.2e-32	0.948	607	5.2e-28	0.94	598	192.57	79.53	60.02	14.49	69.11	1	27.41
12	PF12TR007	unknown transcript	717136..717702	566	0.14	6.8e-06	0.624	719	1.8e-10	0.634	710	1e-11	0.635	711	4.95	4.03	2.02	3.14	2.68	9.44	3.13
12	PF12TR008	pseudogene transcript for var PFL0940c	775387..780093	4706	0.37	0.00023	0.541	487	1.2e-07	0.576	406	1.4e-09	0.563	561	2.02	2.55	3.21	1.92	1.32	1.64	2.3
12	PF12TR009	pseudogene transcript for PFL0973c	804949..805977	1028	0.17	3.5e-08	0.605	1233	5.6e-14	0.605	988	1.5e-11	0.602	849	1.45	1.17	1.03	1.37	3.39	5.66	1.82
12	PF12TR010	unknown transcript	1199701..1201287	1586	0.14	6.5e-08	0.605	1524	1e-20	0.604	1612	5.8e-20	0.633	1400	7.92	13.91	4.22	9.59	1.8	2.76	2.4
12	PF12TR011	unknown transcript	1203571..1204742	1171	0.16	2.9e-06	0.598	1086	1.1e-13	0.599	1117	1.8e-13	0.601	956	2.15	2.14	2.56	5.72	1.88	2.2	1.59
12	PF12TR012	unknown transcript	1630909..1631778	869	0.13	1.1e-103	0.628	1016	2.9e-15	0.637	1094	1.4e-12	0.614	989	2.13	1.52	1	2.48	5.32	10.55	3.56
12	PF12TR013	pseudogene transcript for var PFL1947c	1688365..1692865	4500	0.25	0.00016	0.579	1369	5.7e-19	0.594	1544	7.2e-16	0.593	1284	2.34	4.41	3.48	1.53	1.22	1.28	1.72
12	PF12TR014	pseudogene transcript for var PFL1970w	1734910..1743840	8930	0.32	3.3e-05	0.553	1482	1.2e-29	0.57	1895	1.4e-20	0.585	1212	2.42	4.2	6.45	2.39	1.79	3.38	4.05
12	PF12TR015	unknown transcript possibly for RNAzID:1335	1857841..1858074	233	0.28	1.7e-63	0.77	584	2.5e-16	0.747	561	1e-14	0.759	576	16.48	19.61	15.28	165.87	110.52	42.97	43.32
12	PF12TR016	unknown transcript	1907035..1907949	914	0.15	0.0029	0.602	926	1.6e-16	0.609	1014	6.2e-14	0.6	858	1.58	2.66	1	1.82	1.25	2.54	1.38
12	PF12TR017	unknown transcript	2088532..2088792	260	0.14	0.0071	0.661	376	8e-06	0.672	380	0.00012	0.654	352	3.33	9.26	1	1.43	1	2.26	1.22
12	PF12TR018	unknown transcript	2153170..2154445	1275	0.13	3.2e-07	0.615	1422	3.1e-16	0.619	1442	1.4e-14	0.611	1180	2.47	4.36	1.18	4.86	4.03	15.84	3.11
13	PF13TR001	unknown transcript	413863..413922	59	0.20	0.33	0.731	137	0.99	0.714	119	No hit			17.2	30.18	1	6.01	1	1.22	1
13	PF13TR002	unknown transcript	717778..718089	311	0.20	0.0042	0.625	357	1e-05	0.621	353	0.0011	0.604	312	2.33	1	1.9	13.18	3.3	1.51	2.5
13	PF13TR003	pseudogene transcript for MAL13P1.175	1414838..1416000	1162	0.19	2.5e-06	0.597	983	4.2e-14	0.58	958	5.7e-13	0.567	766	2.99	1.5	1.09	1.76	3.35	15.44	3.2
13	PF13TR004	unknown transcript	1581205..1582998	1793	0.13	7.5e-06	0.593	1578	4e-21	0.614	1926	2.4e-22	0.598	1531	8.75	20.35	4.02	12.38	6.44	13.71	9.69
13	PF13TR005	unknown transcript	1762870..1763785	915	0.12	0.0037	0.618	1079	8.6e-14	0.629	1136	8.5e-11	0.614	931	1.08	1.42	1	1.21	1	3.12	1.86
13	PF13TR006	unknown transcript	2558452..2559048	596	0.16	0.014	0.607	578	7.1e-10	0.603	616	4.4e-12	0.633	698	4.71	5.92	1.33	2.28	3.58	8.07	1.81
13	PF13TR007	unknown transcript	2787202..2788224	1022	0.19	3.7e-05	0.595	881	2.1e-12	0.59	893	7.5e-08	0.581	659	1.99	1.74	1.35	4.44	2.78	2.45	2.17
13	PF13TR008	unknown transcript	2790571..2791185	614	0.22	0.0078	0.591	484	1.5e-07	0.598	518	5.1e-06	0.594	454	2.1	2.21	1.04	3.63	3.49	4.9	2.78
13	PF13TR009	unknown transcript	2792453..2793478	1025	0.16	6.5e-06	0.618	913	1.3e-23	0.711	1240	1.7e-18	0.627	1037	1.82	1.26	1.25	3.18	1.6	3.48	2.46
13	PF13TR010	unknown transcript	2793841..2794437	596	0.17	0.00011	0.635	720	2.3e-09	0.66	720	9.2e-07	0.611	594	2.05	1.07	1	6.71	2.99	5.96	2.08
13	PF13TR011	pseudogene transcript for MAL13P1.430	2797363..2797839	476	0.39	0	0.925	2001	9.3e-89	0.92	1995	2.1e-76	0.92	2007	Repetitive, no gmean calculated
14	PF14TR001	pseudogene transcript for var PF14_0001	2215..5392	3177	0.26	1.9e-05	0.554	1208	1.9e-27	0.585	1504	4.4e-23	0.574	1307	1.13	1.14	1.18	1.29	1.76	2.83	1.45
14	PF14TR002	unknown transcript	790875..791567	692	0.18	0.0014	0.611	701	1.4e-12	0.612	727	5.9e-11	0.596	624	4.66	2.47	1.11	8.36	6.81	20.21	5.01
14	PF14TR003	unknown transcript	857443..857883	440	0.16	0.007	0.63	530	6.9e-09	0.626	545	1.5e-07	0.633	505	7.47	7.84	1.57	1.69	1.19	1.98	1
14	PF14TR004	unknown transcript	981211..982551	1340	0.15	7e-07	0.585	1219	4.9e-18	0.598	1326	5.5e-13	0.566	923	4.77	10.53	2.41	12.13	5.81	8.54	3.74
14	PF14TR005	unknown transcript	2795155..2797081	1926	0.11	9.3e-06	0.608	1806	3.5e-22	0.614	2150	8.8e-17	0.588	1475	5.24	15.16	2.28	7.72	5.67	19.21	4.66
14	PF14TR006	unknown transcript	2800889..2801698	809	0.15	7.6e-05	0.623	866	7.4e-13	0.618	907	3.2e-10	0.603	801	2.19	1.57	1	1.21	1.36	15.35	1.96
14	PF14TR007	unknown transcript	3003919..3004410	491	0.20	0.0013	0.596	503	6.8e-08	0.599	508	6.3e-14	0.667	768	6.9	9.93	5.47	4.03	2.41	2.65	2.65
14	PF14TR008	unknown transcript	3246967..3247224	257	0.16	0	0.642	336	0.00026	0.685	303	0.001	0.667	288	19.94	14.08	2.54	25.14	6.41	158.23	7.13
14	PF14TR009	unknown transcript	3248296..3249359	1063	0.21	2.9e-05	0.603	798	1.3e-13	0.607	848	1.9e-13	0.617	844	2.99	2.98	1.81	3.92	4.27	10.89	5.67
14	PF14TR010	unknown transcript	3249455..3250498	1043	0.24	0.00031	0.555	587	1.4e-10	0.565	617	6.8e-07	0.551	497	13.56	9.75	5.25	6.8	4.27	6.79	4.93
14	PF14TR011	unknown transcript	3250638..3250954	316	0.25	3.3e-212	0.621	293	0.0036	0.572	254	0.00063	0.62	302	12.75	17.08	15.53	4.46	4.42	7.5	5.15
* New IDs are named PF for Plasmodium falciparum, followed by the chromosome (01-14), followed by TR for transcript and then numbered across the chromosome (001 and up).
